# Supplementary material for: Construction of Multiple Guide RNAs in CRISPR/Cas9 Vector Using Stepwise or Simultaneous Golden Gate Cloning: Case Study for Targeting the FAD2 and FATB Multigene in Soybean
Source: Plants (Basel). 2021 Nov 22;10(11):2542. doi: 10.3390/plants10112542 (PMC8622832; doi:10.3390/plants10112542)
Supplement: Supplementary file 1 [file plants-10-02542-s001.zip]

Archive with 2 entries (2 files):
- Supplementary data_2nd Revision.pptx
- Supplementary table_2nd Revision.xlsx
