# Supplementary material for: Construction of Multiple Guide RNAs in CRISPR/Cas9 Vector Using Stepwise or Simultaneous Golden Gate Cloning: Case Study for Targeting the FAD2 and FATB Multigene in Soybean
Source: Plants (Basel). 2021 Nov 22;10(11):2542. doi: 10.3390/plants10112542 (PMC8622832; doi:10.3390/plants10112542)
Supplement: Supplementary file 1 [file plants-10-02542-s001.zip › Supplementary table_2nd Revision.xlsx]

## Sheet: Table S1
Supplementary Table S1. Indel ratio of pHEE401E_4sg transgenic T0 generation soybean
No.	Target genes	FAD2		FAD2-1		FATB_a		FATB_b
	Sample name	1st site	2nd site	1st site	2nd site	1st site	2nd site	1st site	2nd site
1	pHEE401E_4sg-1	29.8	83.2	59.3	89.9	65.7	10.6	64.5	28.6
2	pHEE401E_4sg-2	18.6	46.8	16.8	17.1	18.7	2.9	15.8	23.5
3	pHEE401E_4sg-3	61.5	35.3	81.8	9.9	14.1	2.4	10.6	17.2
4	pHEE401E_4sg-4	70.3	39.4	18.1	23.6	15.5	0.1	12.1	2.1
5	pHEE401E_4sg-5	16.7	48.2	0.3	8.4	22.1	0.8	26.6	28.1
6	pHEE401E_4sg-6	100	99.8	99.9	99.9	96.9	1.9	98.3	79.1
7	pHEE401E_4sg-7	22	73.3	35.4	19.8	34.4	0.8	32	25.7
8	pHEE401E_4sg-8	29.1	56.4	33.5	25.7	34.5	2	36.9	29.6
9	pHEE401E_4sg-9	82.3	59.3	87.8	0.6	20.2	0.3	30	37.2
10	pHEE401E_4sg-10	66.4	91.9	5.4	0.4	74	5.6	71.4	44.6
11	pHEE401E_4sg-11	100	100	99.9	99.7	79.3	3.3	87.5	69.7
12	pHEE401E_4sg-12	71.8	87.3	51.8	51.7	73.4	6.6	66.2	57
13	pHEE401E_4sg-13	30.3	58.8	0.1	0.5	18.4	0.3	23.3	0.6
14	pHEE401E_4sg-14	73.5	87.4	76	75.5	0.2	0.3	0.4	2.6
15	pHEE401E_4sg-15	70.1	82.3	72.6	71.1	42.7	16.6	65.9	77.7
16	pHEE401E_4sg-16	99.2	100	99.9	99.6	79.9	2.9	86.9	47.1

## Sheet: Table S2
Supplementary Table S2. Indel ratio of pBAtC_4sg transgenic T0 generation soybean
No.	Target genes	FAD2		FAD2-1		FATB_a		FATB_b
	Sample name	1st site	2nd site	1st site	2nd site	1st site	2nd site	1st site	2nd site
1	pBAtC_4sg-1	54	76.6	67.4	77.1	55.7	0.9	53.8	76.5
2	pBAtC_4sg-2	18.5	19.3	31.4	17.9	9.9	0.8	6.4	4
3	pBAtC_4sg-3	21	17.4	11.5	16.2	10.9	0.5	7.7	8.9
4	pBAtC_4sg-4	38	12.9	23.5	16.1	3.7	0.4	0.4	0.3
5	pBAtC_4sg-5	7.9	0.1	0.2	0.1	4	0.1	0.6	1.1
6	pBAtC_4sg-6	5.4	21.6	13.4	46.8	4.8	0.1	0.9	0.9
7	pBAtC_4sg-7	89.3	2.1	12.4	2.9	5	0.1	1	2.1
8	pBAtC_4sg-8	38	75.6	34	59.8	10.4	1.5	7	15.5
9	pBAtC_4sg-9	-	47.6	58.1	55.6	11.6	1.9	8.6	16.3
10	pBAtC_4sg-10	59.3	31.9	67.3	73	49.4	2.8	47.6	81.8
11	pBAtC_4sg-11	53.7	68	34.6	69.9	7.8	0.8	7.2	23.1
12	pBAtC_4sg-12	0.3	62.4	2	17.5	15	0.4	7.5	0.4
13	pBAtC_4sg-13	99.9	72	45.8	99.1	0.5	0.3	0.5	0.4
14	pBAtC_4sg-14	52.7	75.7	45.1	46.2	18.4	2.1	16.8	33.6
15	pBAtC_4sg-15	28.2	61.9	18.2	25.8	18.5	1.1	23.5	9.5
16	pBAtC_4sg-16	78.1	67.5	68	63.4	40.9	1.1	30.5	39
17	pBAtC_4sg-17	2.4	76.9	3.6	4.8	32.3	0.2	30.9	0.8
18	pBAtC_4sg-18	100	99.7	75.6	63.5	2	0.3	10.7	69.5
19	pBAtC_4sg-19	56.9	85.7	76.7	74.7	12.6	1.7	9.8	14.8
20	pBAtC_4sg-20	18.9	43.5	4.7	16.9	0.8	0.4	1	1.1
21	pBAtC_4sg-21	0.7	34	0.4	0.3	0.4	0.4	0.6	1.4
22	pBAtC_4sg-22	6.9	47.7	0.4	20.6	0.5	0.6	7.9	0.3
23	pBAtC_4sg-23	41.1	70.4	33.5	-	36.2	1.3	33	16.4
24	pBAtC_4sg-24	0.5	50.8	26.8	44.8	28.9	2.6	30.6	20.4
25	pBAtC_4sg-25	61.9	74	38.2	55.8	36.4	1.9	32.2	18.1
26	pBAtC_4sg-26	-	-	-	-	-	-	-	-
27	pBAtC_4sg-27	0.7	50.5	0.5	39.5	0.7	0.5	0.7	0.4

## Sheet: Table S3
Supplementary Table S3. Indel ratio of pBAtC_6sg transgenic T0 generation soybean
No.	Target genes	FAD2-2	15G195200	19G147400	FAD2		FAD2-1		FATB_a		FATB_b		04G151600	06G211300
	Sample name				1st site	2nd site	1st site	2nd site	1st site	2nd site	1st site	2nd site
1	pBAtC_6sg-1	7.2	2.7	2.8	1	6.7	0.2	15.4	4.2	0.3	0.5	0.2	49.1	53.9
2	pBAtC_6sg-2	14.4	7	18.4	16.5	20.8	13.6	22.3	8	0.2	4.3	4.3	47.1	60.1
3	pBAtC_6sg-3	7.1	2.8	4.1	1.1	4.3	0.3	0.8	4	0.3	0.3	0.2	61.6	45.6
4	pBAtC_6sg-4	52.7	30.5	77.5	37.8	74.6	48.5	71	17.7	0.4	14.2	2.6	13.5	89.3
5	pBAtC_6sg-5	56.5	25.7	80.1	71.8	69	45.6	60	23.5	0.2	20.3	3.1	41.4	59.1
6	pBAtC_6sg-6	17.5	16.6	17.3	9.5	25.3	1.7	21	4.3	0.3	0.5	0.2	42.1	58.4
7	pBAtC_6sg-7	0.4	2.1	0.3	0.8	32.3	0.3	10.7	4.5	0.8	0.3	38.9	39.8	65
8	pBAtC_6sg-8	49.7	19.1	57.5	26.2	29.2	23.7	36.6	8.7	0.2	4.8	0.8	46.5	56.9
9	pBAtC_6sg-9	47.5	6.2	51	24	69.4	16.5	58.6	11.9	0.4	8.2	1.5	46.2	58.8
10	pBAtC_6sg-10	16	4.1	41.4	12.2	50.4	5.9	24.6	12.2	0.4	8.8	2.6	44.4	60.8
11	pBAtC_6sg-11	26.3	4.8	28.4	11.3	46.4	10.3	19.9	18.8	0.3	15.6	3.6	41.6	62.9
12	pBAtC_6sg-12	7	3.4	24.1	10.9	45.9	2.4	15.4	12	0.2	7.8	1.6	0.9	100
13	pBAtC_6sg-14	6.2	3	10	10.6	47.3	5.6	13.9	12.3	0.1	9.1	2.3	0.9	100
14	pBAtC_6sg-15	25.4	4.4	11.3	9	46.9	2.9	10.2	12.7	0.3	9.1	2.5	46.9	59.8
15	pBAtC_6sg-16	10.7	4.9	22	10.5	53.4	19.5	27.6	15.2	0.3	11.9	4.8	48	57.6
16	pBAtC_6sg-17	13.3	4.8	21.3	9.2	54.7	20.9	28.2	15.6	0.1	12.1	4.4	37.9	67
17	pBAtC_6sg-18	2.4	2.6	10.9	6.3	44.7	6.4	10.4	9.7	0.3	6.1	1.7	39.4	62.4
18	pBAtC_6sg-19	15.7	3.6	23.2	8.6	60.4	8.9	41.3	12.1	0.2	8.6	1.6	39.5	64.2
19	pBAtC_6sg-20	21.9	4.6	45.9	9.6	51.7	10.2	19.4	11.3	0.3	7.3	1.9	46.1	57.1
20	pBAtC_6sg-21	15.1	3.3	30.9	10	53.3	3	33.2	13.4	0.2	10.2	1.2	48.3	54.3
21	pBAtC_6sg-22	12	4.9	61.4	8.6	48.8	13	17.8	12.2	0.3	8.4	2.3	30.6	71.3
22	pBAtC_6sg-23	43.4	6.6	59	19.5	64.5	22.1	51.2	9.7	0.2	5.8	2.8	39.5	63.4
23	pBAtC_6sg-24	35.4	8.9	64.9	16.2	73.8	36.1	70.6	12.4	0.5	8.2	2.7	37	64.3
24	pBAtC_6sg-25	38.5	6.6	54.1	16.8	73.1	29.9	70.9	19.7	0.9	16.1	6.4	42.4	60.5
25	pBAtC_6sg-26	11.1	3.6	14	7.4	40.2	2.8	16.9	6.1	0.2	2.5	1.4	42.3	62.1
26	pBAtC_6sg-27	7.4	4	21.9	12.4	47.4	18.3	23.6	14	0.3	11	5.3	43.1	59.7
27	pBAtC_6sg-28	9.9	4.9	21.2	15	49.2	21.2	21.2	13.5	0.5	9.9	2.6	41.4	62.4
28	pBAtC_6sg-29	17.2	4.1	6.3	5.3	67.1	0.7	55.5	5.8	0.1	2.3	0.2	43	60.6
29	pBAtC_6sg-30	-	-	-	-	-	-	-	-	-	-	-	-	-
30	pBAtC_6sg-31	7.7	3.4	34.1	6.1	54.6	4.8	26.2	4.9	0.4	3.6	2.5	0.9	0.5
31	pBAtC_6sg-32	-	-	-	-	-	-	-	-	-	-	-	-	-
